# Supplementary material for: Phanerozoic radiation of ammonia oxidizing bacteria
Source: Sci Rep. 2021 Jan 22;11:2070. doi: 10.1038/s41598-021-81718-2 (PMC7822890; doi:10.1038/s41598-021-81718-2)
Supplement: Supplementary file 6 — Supplementary Table 1. [file 41598_2021_81718_MOESM6_ESM.txt]

Plastid_Gnetum_parvifolium
Plastid_Cycas_taitungensis
Plastid_Marchantia_polymorpha
Plastid_Psilotum_nudum
Plastid_Staurastrum_punctulatum
Plastid_Pinus_thunbergii
Plastid_Anthoceros_formosae
Plastid_Zygnema_circumcarinatum
Mitochondrial_Arabidopsis_thaliana
ABXT01
JYNI_d_Bacteria_p_Proteobacteria_c_Gammaproteobacteria_o_Enterobacterales_f_Alteromonadaceae_g_Thalassomonas_s_Thalassomonas_actiniarum
FMTW_d_Bacteria_p_Proteobacteria_c_Gammaproteobacteria_o_Betaproteobacteriales_f_Nitrosomonadaceae_g_Nitrosomonas_s_Nitrosomonas_eutropha
JSUM_d_Bacteria_p_Proteobacteria_c_Gammaproteobacteria_o_Enterobacterales_f_Pasteurellaceae_g_Chelonobacter_s_Chelonobacter_oris
AUIS_d_Bacteria_p_Proteobacteria_c_Gammaproteobacteria_o_Acidithiobacillales_f_Acidithiobacillaceae_g_Thermithiobacillus_s_Thermithiobacillus_tepidarius
FMWO_d_Bacteria_p_Proteobacteria_c_Gammaproteobacteria_o_Betaproteobacteriales_f_Nitrosomonadaceae_g_Nitrosomonas_s_Nitrosomonas_mobilis
Cyanobacteria_Arthrospira_maxima_CS328
JQLW_d_Bacteria_p_Proteobacteria_c_Zetaproteobacteria_o_Mariprofundales_f_Mariprofundaceae_g_Ghiorsea_s_Ghiorsea_bivora
Plastid_Cyanidioschyzon_merolae
Mitochondrial_Amborella_trichopoda
Plastid_Paulinella_chromatophora
Mitochondrial_Oryza_sativa
FPBL_d_Bacteria_p_Proteobacteria_c_Gammaproteobacteria_o_Betaproteobacteriales_f_Nitrosomonadaceae_g_Nitrosomonas_s_Nitrosomonas_eutropha_A
Cyanobacteria_Raphidiopsis_brookii_D9
Cyanobacteria_Cyanobium_sp_PCC_7001
Mitochondrial_Zea_mays
Plastid_Physcomitrella_patens_subsp_patens
LNXV_d_Bacteria_p_Proteobacteria_c_Gammaproteobacteria_o_Legionellales_f_Legionellaceae_g_Tatlockia_s_Tatlockia_brunensis
FOCP_d_Bacteria_p_Proteobacteria_c_Gammaproteobacteria_o_Betaproteobacteriales_f_Nitrosomonadaceae_g_Nitrosomonas_s_Nitrosomonas_marina
Cyanobacteria_Oscillatoria_sp_PCC_6506
ACDP_d_Bacteria_p_Proteobacteria_c_Gammaproteobacteria_o_Betaproteobacteriales_f_Burkholderiaceae_g_Oxalobacter_s_Oxalobacter_formigenes
LVJN_d_Bacteria_p_Proteobacteria_c_Magnetococcia_o_Magnetococcales_f_Magnetococcaceae_g_Magnetofaba_s_Magnetofaba_australis
FOBH_d_Bacteria_p_Proteobacteria_c_Gammaproteobacteria_o_Betaproteobacteriales_f_Nitrosomonadaceae_g_Nitrosospira_s_Nitrosospira_tenuis
Leptospirillum_ferriphilum
PBKR_d_Bacteria_p_Proteobacteria_c_Gammaproteobacteria_o_Betaproteobacteriales_f_Nitrosomonadaceae_g_GCA2721545_s_
AUEN_d_Bacteria_p_Proteobacteria_c_Gammaproteobacteria_o_Xanthomonadales_f_Xanthomonadaceae_g_Lysobacter_s_
Cyanobacteria_Synechococcus_sp_WH_5701
Alphaproteobacteria_Caulobacter_crescentus_strain_ATCC_19089
Plastid_Oryza_sativa_subsp_Japonica
ACYI_d_Bacteria_p_Proteobacteria_c_Gammaproteobacteria_o_Pseudomonadales_f_Moraxellaceae_g_Enhydrobacter_s_Enhydrobacter_aerosaccus
Plastid_Amborella_trichopoda
MHEA_d_Bacteria_p_Nitrospirota_c_UBA9217_o_UBA9217_f_UBA9217_g_GWC2579_s_GWC2579_sp1
Mitochondrial_Physcomitrella_patens_subsp_patens
PAKL_d_Bacteria_p_Proteobacteria_c_Alphaproteobacteria_o_Sphingomonadales_f_Sphingomonadaceae_g_Citromicrobium_s_Citromicrobium_bathyomarinum
MDCF_d_Bacteria_p_Proteobacteria_c_Gammaproteobacteria_o_Acidiferrobacterales_f_Acidiferrobacteraceae_g_Acidiferrobacter_s_Acidiferrobacter_thiooxydans
NSJN_d_Bacteria_p_Methylomirabilota_c_Methylomirabilia_o_Methylomirabilales_f_Methylomirabilaceae_g_Methylomirabilis_s_Methylomirabilis_oxyfera_A
FNQL_d_Bacteria_p_Proteobacteria_c_Gammaproteobacteria_o_Betaproteobacteriales_f_Nitrosomonadaceae_g_Nitrosospira_s_Nitrosospira_multiformis
FNOW_d_Bacteria_p_Proteobacteria_c_Gammaproteobacteria_o_Chromatiales_f_Chromatiaceae_g_Allochromatium_s_Allochromatium_warmingii
FNOY_d_Bacteria_p_Proteobacteria_c_Gammaproteobacteria_o_Betaproteobacteriales_f_Nitrosomonadaceae_g_Nitrosomonas_s_Nitrosomonas_halophila
FOCT_d_Bacteria_p_Proteobacteria_c_Gammaproteobacteria_o_Betaproteobacteriales_f_Nitrosomonadaceae_g_Nitrosospira_s_Nitrosospira_multiformis_A
FOHI_d_Bacteria_p_Proteobacteria_c_Gammaproteobacteria_o_Betaproteobacteriales_f_Nitrosomonadaceae_g_Nitrosospira_s_Nitrosospira_multiformis_B
NSIK_d_Bacteria_p_Nitrospirota_c_Nitrospiria_o_Nitrospirales_f_Nitrospiraceae_g_GCA2737345_s_
NSJJ_d_Bacteria_p_Proteobacteria_c_Gammaproteobacteria_o_Betaproteobacteriales_f_Sulfuricellaceae_g_Sulfuricella_A_s_Sulfuricella_A_denitrificans
FMVQ_d_Bacteria_p_Proteobacteria_c_Gammaproteobacteria_o_Betaproteobacteriales_f_Nitrosomonadaceae_g_Nitrosospira_s_
FMVD_d_Bacteria_p_Proteobacteria_c_Gammaproteobacteria_o_Betaproteobacteriales_f_Nitrosomonadaceae_g_Nitrosospira_s_Nitrosospira_multiformis_D
FMUF_d_Bacteria_p_Proteobacteria_c_Gammaproteobacteria_o_Betaproteobacteriales_f_Nitrosomonadaceae_g_Nitrosospira_s_
Plastid_Mesostigma_viride
FNNH_d_Bacteria_p_Proteobacteria_c_Gammaproteobacteria_o_Betaproteobacteriales_f_Nitrosomonadaceae_g_Nitrosomonas_s_Nitrosomonas_communis
Plastid_Zea_mays
FSRE_d_Bacteria_p_Proteobacteria_c_Gammaproteobacteria_o_Thiomicrospirales_f_Sulfurivirgaceae_g_Sulfurivirga_s_Sulfurivirga_caldicuralii
FTOE_d_Bacteria_p_Proteobacteria_c_Gammaproteobacteria_o_Pseudomonadales_f_Nitrincolaceae_g_Neptunomonas_s_Neptunomonas_antarctica
Plastid_Rhodomonas_salina
FPBZ_d_Bacteria_p_Proteobacteria_c_Gammaproteobacteria_o_Betaproteobacteriales_f_Nitrosomonadaceae_g_Nitrosospira_s_Nitrosospira_multiformis_C
LJWX_d_Bacteria_p_Proteobacteria_c_Gammaproteobacteria_o_Betaproteobacteriales_f_Ferrovaceae_g_Ferrovum_s_
LWQU_d_Bacteria_p_Proteobacteria_c_Alphaproteobacteria_o_Rhodospirillales_f_Magnetospirillaceae_g_Magnetospirillum_s_Magnetospirillum_moscoviense
Plastid_Arabidopsis_thaliana
LAEL_d_Bacteria_p_Proteobacteria_c_Alphaproteobacteria_o_Azospirillales_f_Azospirillaceae_g_Azospirillum_s_Azospirillum_thiophilum
FOMJ_d_Bacteria_p_Proteobacteria_c_Gammaproteobacteria_o_Thiohalospirales_f_Thiohalospiraceae_g_Thiohalospira_s_Thiohalospira_halophila
FOSP_d_Bacteria_p_Proteobacteria_c_Gammaproteobacteria_o_Betaproteobacteriales_f_Nitrosomonadaceae_g_Nitrosomonas_s_Nitrosomonas_aestuarii
FOIA_d_Bacteria_p_Proteobacteria_c_Gammaproteobacteria_o_Betaproteobacteriales_f_Nitrosomonadaceae_g_Nitrosomonas_s_Nitrosomonas_marina_A
FOID_d_Bacteria_p_Proteobacteria_c_Gammaproteobacteria_o_Betaproteobacteriales_f_Nitrosomonadaceae_g_Nitrosomonas_s_Nitrosomonas_europaea
FOVY_d_Bacteria_p_Proteobacteria_c_Gammaproteobacteria_o_Betaproteobacteriales_f_Nitrosomonadaceae_g_Nitrosospira_s_Nitrosospira_briensis_A
FOXN_d_Bacteria_p_Proteobacteria_c_Gammaproteobacteria_o_Betaproteobacteriales_f_Nitrosomonadaceae_g_Nitrosomonas_s_Nitrosomonas_cryotolerans
FOUF_d_Bacteria_p_Proteobacteria_c_Gammaproteobacteria_o_Betaproteobacteriales_f_Nitrosomonadaceae_g_Nitrosomonas_s_Nitrosomonas_nitrosa
AQQV_d_Bacteria_p_Proteobacteria_c_Gammaproteobacteria_o_Nevskiales_f_Oceanococcaceae_g_Oceanococcus_s_Oceanococcus_atlanticus
ARAW_d_Bacteria_p_Proteobacteria_c_Gammaproteobacteria_o_Francisellales_f_Francisellaceae_g_Fangia_s_Fangia_hongkongensis
AFHS_d_Bacteria_p_Proteobacteria_c_Gammaproteobacteria_o_Betaproteobacteriales_f_Neisseriaceae_g_Kingella_s_Kingella_kingae
AMCE_d_Bacteria_p_Proteobacteria_c_Gammaproteobacteria_o_Methylococcales_f_Methylococcaceae_g_Methylococcus_s_Methylococcus_capsulatus
AUMS_d_Bacteria_p_Proteobacteria_c_Gammaproteobacteria_o_Betaproteobacteriales_f_Chitinibacteraceae_g_Chitinilyticum_s_Chitinilyticum_aquatile
BDFD_d_Bacteria_p_Proteobacteria_c_Zetaproteobacteria_o_Mariprofundales_f_Mariprofundaceae_g_Mariprofundus_s_Mariprofundus_micogutta
AUFM_d_Bacteria_p_Proteobacteria_c_Alphaproteobacteria_o_Nisaeales_f_Nisaeaceae_g_Nisaea_s_Nisaea_denitrificans
AATS_d_Bacteria_p_Proteobacteria_c_Zetaproteobacteria_o_Mariprofundales_f_Mariprofundaceae_g_Mariprofundus_s_Mariprofundus_ferrooxydans
ABSG_d_Bacteria_p_Proteobacteria_c_Gammaproteobacteria_o_Nitrosococcales_f_Nitrosococcaceae_g_Nitrosococcus_s_Nitrosococcus_oceani
Alphaproteobacteria_Rickettsia_typhi_strain_ATCC_VR144
Alphaproteobacteria_Rickettsia_prowazekii_strain_Madrid_E
BCNO01
Plastid_Cyanidium_caldarium
Cyanobacteria_Synechococcus_sp_PCC_7336
Alphaproteobacteria_Agrobacterium_tumefaciens_strain_C58
MPMZ_d_Bacteria_p_Nitrospirota_c_Nitrospiria_o_Nitrospirales_f_UBA8639_g_bin75_s_
MCGG_d_Bacteria_p_Proteobacteria_c_Alphaproteobacteria_o_Rhodospirillales_f_Magnetovibrionaceae_g_Magnetovibrio_s_Magnetovibrio_blakemorei
CZQA_d_Bacteria_p_Nitrospirota_c_Nitrospiria_o_Nitrospirales_f_Nitrospiraceae_g_Nitrospira_s_Nitrospira_nitrosa
MWPQ_d_Bacteria_p_Proteobacteria_c_Alphaproteobacteria_o_Rhizobiales_f_Xanthobacteraceae_g_Nitrobacter_s_Nitrobacter_vulgaris
LPWF_d_Bacteria_p_Proteobacteria_c_Alphaproteobacteria_o_Rhizobiales_f_Methyloligellaceae_g_Methyloceanibacter_s_Methyloceanibacter_superfactus
CAQJ_d_Bacteria_p_Nitrospinota_c_Nitrospinia_o_Nitrospinales_f_Nitrospinaceae_g_Nitrospina_s_Nitrospina_gracilis
Leptospirillum_ferrooxidans
CZPZ_d_Bacteria_p_Nitrospirota_c_Nitrospiria_o_Nitrospirales_f_Nitrospiraceae_g_Nitrospira_s_Nitrospira_nitrificans
Plastid_Nephroselmis_olivacea
AQOY_d_Bacteria_p_Proteobacteria_c_Alphaproteobacteria_o_Caulobacterales_f_Maricaulaceae_g_Robiginitomaculum_s_Robiginitomaculum_antarcticum
Plastid_Guillardia_theta
FMWG_d_Bacteria_p_Proteobacteria_c_Alphaproteobacteria_o_Rhodobacterales_f_Rhodobacteraceae_g_Epibacterium_s_Epibacterium_ulvae
AKHZ_d_Bacteria_p_Proteobacteria_c_Alphaproteobacteria_o_Rhizobiales_f_Rhizobiaceae_g_Rhizobium_s_Rhizobium_acidisoli
AIME_d_Bacteria_p_Proteobacteria_c_Alphaproteobacteria_o_Rhizobiales_f_Rhizobiaceae_g_Bartonella_s_Bartonella_alsatica
ADVE_d_Bacteria_p_Proteobacteria_c_Alphaproteobacteria_o_Rhizobiales_f_Beijerinckiaceae_g_Methylosinus_s_Methylosinus_trichosporium
FNQM_d_Bacteria_p_Proteobacteria_c_Alphaproteobacteria_o_Rhodobacterales_f_Rhodobacteraceae_g_Rubrimonas_s_Rubrimonas_cliftonensis
Nitrosococcus_watsonii
Nitrosoglobus_terrae
Plastid_Porphyridium_purpureum
Plastid_Galdieria_sulphuraria
Nitrospira_defluvii
Nitrospira_japonica
Plastid_Euglena_gracilis
Plastid_Phaeodactylum_tricornutum
Cyanobacteria_Calothrix_sp_PCC_7507
NHMP_d_Bacteria_p_Proteobacteria_c_Gammaproteobacteria_o_Betaproteobacteriales_f_Burkholderiaceae_g_Turicimonas_s_Turicimonas_muris
Cyanobacteria_Crinalium_epipsammum_PCC_9333
Cyanobacteria_Chroococcidiopsis_thermalis_PCC_7203
Cyanobacteria_Acaryochloris_marina_MBIC11017
Nitrosococcus_halophilus
Cyanobacteria_Calothrix_sp_PCC_6303
Plastid_Chara_vulgaris
Plastid_Chlamydomonas_reinhardtii
Plastid_Heterosigma_akashiwo_NIES293
Plastid_Chaetosphaeridium_globosum
AYPR_d_Bacteria_p_Proteobacteria_c_Alphaproteobacteria_o_Rhodobacterales_f_Rhodobacteraceae_g_Rhodobacter_s_Rhodobacter_capsulatus
Plastid_Cyanophora_paradoxa
Plastid_Chlorella_vulgaris
Plastid_Chlorokybus_atmophyticus
Nitrospira_moscoviensis
Plastid_Odontella_sinensis
Plastid_Emiliania_huxleyi
Plastid_Thalassiosira_pseudonana
Plastid_Vaucheria_litorea
ARFL_d_Bacteria_p_Proteobacteria_c_Gammaproteobacteria_o_Betaproteobacteriales_f_Rhodocyclaceae_g_Methyloversatilis_s_Methyloversatilis_discipulorum
Plastid_Ectocarpus_siliculosus
Plastid_Gracilaria_tenuistipitata
Cyanobacteria_Prochlorococcus_marinus_subsp_pastoris_CC
Cyanobacteria_Prochlorothrix_hollandica_PCC_9006
Cyanobacteria_Prochlorococcus_marinus_NATL_2A
Cyanobacteria_Prochlorococcus_marinus_subsp_marinus_CCMP_1375
Cyanobacteria_Synechococcus_elongatus_PCC_7942
Cyanobacteria_Synechococcus_sp_BL_107
Cyanobacteria_Rivularia_sp_PCC_7116
Cyanobacteria_Prochlorococcus_marinus_AS_9601
Cyanobacteria_Prochlorococcus_marinus_MIT_9211
Cyanobacteria_Oscillatoria_acuminata_PCC_6304
Cyanobacteria_Pleurocapsa_sp_PCC_7327
Cyanobacteria_Prochlorococcus_marinus_MIT_9312
Cyanobacteria_Prochlorococcus_marinus_MIT_9313
Cyanobacteria_Prochlorococcus_marinus_MIT_9215
Cyanobacteria_Synechococcus_sp_WH_7805
Cyanobacteria_Synechococcus_sp_JA33Ab
Cyanobacteria_Synechocystis_sp_PCC_6803
Cyanobacteria_Synechococcus_sp_WH_8102
Cyanobacteria_Synechococcus_sp_RCC307
Cyanobacteria_Synechococcus_sp_PCC_7002
Cyanobacteria_Synechococcus_sp_RS_9916
Cyanobacteria_Synechococcus_sp_CC_9605
Cyanobacteria_unidentified_cyanobacterium_PCC_7702
Cyanobacteria_Synechococcus_sp_CC_9311
Cyanobacteria_Trichodesmium_erythraeum_IMS_101
Cyanobacteria_Synechocystis_sp_PCC_7509
Cyanobacteria_Unidentified_cyanobacterium_UCYN
Cyanobacteria_Cyanothece_sp_ATCC_51142
Cyanobacteria_Cyanothece_sp_PCC_7424
Melainabacteria_MEL_A1
Cyanobacteria_Cyanobium_gracile_PCC_6307
Cyanobacteria_Fischerella_sp_PCC_9605
Cyanobacteria_Geitlerinema_sp_PCC_7407
Cyanobacteria_Cyanothece_sp_PCC_8801
Methylophaga_nitratireducenticrescens
Melainabacteria_MEL_C2
Cyanobacteria_Crocosphaera_watsonii_WH_8501
Cyanobacteria_Cyanobacterium_stanieri_PCC_7202
Melainabacteria_MEL_B2
Melainabacteria_MEL_B1
Melainabacteria_MEL_C1
Cyanobacteria_Microcystis_aeruginosa_NIES843
Cyanobacteria_Nostoc_azollae_0708
Cyanobacteria_Microcoleus_sp_PCC_7113
Cyanobacteria_Microcoleus_vaginatus_FGP2
Cyanobacteria_Nostoc_sp_PCC_7107
Cyanobacteria_Nostoc_sp_PCC_7120
Cyanobacteria_Nostoc_punctiforme_PCC_73102
Cyanobacteria_Gloeobacter_violaceus_PCC_7421
Cyanobacteria_Gloeocapsa_sp_PCC_73106
Cyanobacteria_Gloeobacter_kilaueensis_JS1
Cyanobacteria_Leptolyngbya_sp_PCC_7375
Cyanobacteria_Mastigocladopsis_repens_PCC_10914
Cyanobacteria_Halothece_sp_PCC_7418
Mitochondrial_Chondrus_crispus
Mitochondrial_Galdieria_sulphuraria
Mitochondrial_Guillardia_theta
Mitochondrial_Cyanidioschyzon_merolae
Mitochondrial_Gracilariopsis_chorda
Plastid_Chondrus_crispus
Plastid_Gracilariopsis_chorda
